# Supplementary material for: VariantSpark: Cloud-based machine learning for association study of complex phenotype and large-scale genomic data
Source: Gigascience. 2020 Aug 6;9(8):giaa077. doi: 10.1093/gigascience/giaa077 (PMC7407261; doi:10.1093/gigascience/giaa077)
Supplement: giaa077_Supplemental_Files [file giaa077_supplemental_files.zip]

Archive with 4 entries (4 files):
- SupplementaryDataFile1(NumericalResults).xls
- SupplementaryDataFile2(Maximum-Correlation).rar
- SupplementaryDataFile3(PEPS-Phenotype).rar
- SupplementaryDataFile4(AccessData).pdf
