# Supplementary material for: VariantSpark: Cloud-based machine learning for association study of complex phenotype and large-scale genomic data
Source: Gigascience. 2020 Aug 6;9(8):giaa077. doi: 10.1093/gigascience/giaa077 (PMC7407261; doi:10.1093/gigascience/giaa077)
Supplement: giaa077_Supplemental_Files [file giaa077_supplemental_files.zip › SupplementaryDataFile1(NumericalResults).xls]

## Sheet: VS compare to Other RF and DT
	Dataset	Number of Variants (nV)	Runtime in Seconds
			Random-Forest with nTree= 1000 mTry= 0.1×nV maxD= 15 minNS= 50				Decision-Tree nTree= 10 mTry= nV
			Ranger	Ranger-SM	ReForeSt	VariantSpark	Yggdrasil	VariantSpark-DT
	1X	100	1.34	1.99	78	348	106	46
	2X	200	2.25	3.66	74	338	104	44
	4X	400	4.32	7.05	72	356	104	42
	8X	800	9.87	14.78	72	354	102	44
	16X	1600	21.58	30.74	72	366	100	44
	32X	3200	45.41	62.98	74	356	104	44
	64X	6400	93.94	126.93	76	360	108	44
	128X	12800	182.79	250.32	82	370	114	46
	256X	25600	374.41	509.58	96	440	128	54
	512X	51200	728.65	1000.45	122	542	170	66
	1KX	102400	1463.62	2039.98	176	710	272	98
	2KX	204800	3160.83	4111	392	1076	438	132
	4KX	409600	6188	8493	856	1690	776	212
	8KX	819200	12733	16793	2378	2858	1558	382
	16KX	1638400	25148	33783	6044	5450	6644	734
	32KX	3276800		69476	18525	10732	126713	1450
	65KX	6553600			49890	21333		2928
	10M	10000000			119267	33294		4426
	Comparison of VariantSpark runtime with other implementation of the Random-Forest and Decision-Tree algorithm. Ranger-SM refers to Ranger Save-Memory mode and VariantSpark-DT referes using VariantSpark to grow Decision-Tree. To compare with Yggdrasil we set mTry to nV without any limit on maxD and minNS to mimic the process of training a Decision-Tree. We build 10 Decision tree to moderate runtim…

## Sheet: VariantSpark Runtime
	Detailed numerical results for the runtime and scalability analysis of VariantSpark
	Cluster			.	Dataset			.	Experiment	.						.	Runtime in Second					.	Accuracy	.	Forest Stat (Average)
	Core Instance Type	Number of Core Instances	Number of Core vCPU	*	Name	Number of Samples (nS)	Number of Variants (nV)	*	Purpose	*	rn	rbs	rmt	rmd	rmns	*	Loading Data (β)	Training Trees	Loading + Training	Training Per Tree (⍺)	Expected for 1000 Trees (β+1000⍺)	*	OOB	*	Tree Depth	Branch Depth	Leaves Per Tree	Node Per Tree
	r4.4xlarge	16	256		10K-1M	10000	1000000		E0 Unlimited		500	100	100000				107.074	2610.69	2717.77	5.22139	5328.46		0.3455		13.78	9.79165	568.516	567.516
	r4.4xlarge	16	256		10K-1M	10000	1000000		E1 The Effect of Maximum Depth of tree maxD (-rmd)		500	100	100000		3		104.705	461.626	566.331	0.923252	1027.96		0.2726		3	3	8	7
	r4.4xlarge	16	256		10K-1M	10000	1000000				500	100	100000		5		105.55	792.523	898.073	1.58505	1690.6		0.293		5	5	32	31
	r4.4xlarge	16	256		10K-1M	10000	1000000				500	100	100000		7		105.032	1155.36	1260.4	2.31073	2415.76		0.308		7	6.98538	126.148	125.148
	r4.4xlarge	16	256		10K-1M	10000	1000000				500	100	100000		9		104.567	1647.66	1752.23	3.29532	3399.89		0.336		9	8.63992	355.546	354.546
	r4.4xlarge	16	256		10K-1M	10000	1000000				500	100	100000		11		104.799	2050.69	2155.49	4.10138	4206.18		0.3488		11	9.54403	530.906	529.906
	r4.4xlarge	16	256		10K-1M	10000	1000000				500	100	100000		13		104.945	2195.63	2300.57	4.39125	4496.2		0.3434		12.998	9.77691	567.582	566.582
	r4.4xlarge	16	256		10K-1M	10000	1000000				500	100	100000		15		105.803	2207.28	2313.09	4.41457	4520.37		0.3418		13.832	9.79218	569.488	568.488
	r4.4xlarge	16	256		10K-1M	10000	1000000				500	100	100000		20		104.585	2216.71	2321.3	4.43342	4538.01		0.344		13.752	9.78983	568.37	567.37
	r4.4xlarge	16	256		10K-1M	10000	1000000				500	100	100000		25		104.534	2218.66	2323.19	4.43731	4541.85		0.3485		13.764	9.78833	568.812	567.812
	r4.4xlarge	16	256		10K-1M	10000	1000000				500	100	100000		100		104.835	2194.54	2299.38	4.38908	4493.91		0.3448		13.718	9.78634	568.322	567.322
	r4.4xlarge	16	256		10K-1M	10000	1000000		E2 The Effect of Minimum Node Size minNS (-rmns)		500	100	100000	5			105.422	2116.59	2222.02	4.23319	4338.61		0.3529		13.532	9.72055	550.534	549.534
	r4.4xlarge	16	256		10K-1M	10000	1000000				500	100	100000	10			104.874	1988.81	2093.68	3.97762	4082.5		0.3513		13.292	9.58719	507.78	506.78
	r4.4xlarge	16	256		10K-1M	10000	1000000				500	100	100000	50			103.789	1643.86	1747.65	3.28772	3391.51		0.3424		12.612	8.78883	280.796	279.796
	r4.4xlarge	16	256		10K-1M	10000	1000000				500	100	100000	100			104.228	1371.77	1476	2.74354	2847.77		0.3232		11.75	7.99426	161.622	160.622
	r4.4xlarge	16	256		10K-1M	10000	1000000				500	100	100000	500			104.04	828.09	932.13	1.65618	1760.22		0.2908		7.966	5.35597	30.744	29.744
	r4.4xlarge	16	256		10K-1M	10000	1000000				500	100	100000	1000			104.745	682.18	786.925	1.36436	1469.11		0.2843		5.972	4.25436	15.49	14.49
	r4.4xlarge	16	256		10K-1M	10000	1000000		E3 The Effect of Number of Tree nTree (-rn)		100	100	100000	50	15		104.681	329.936	434.617	3.29936	3404.04		0.4039		12.72	8.7893	281.4	280.4
	r4.4xlarge	16	256		10K-1M	10000	1000000				200	100	100000	50	15		105.057	650.365	755.422	3.25183	3356.88		0.3757		12.72	8.78704	280.755	279.755
	r4.4xlarge	16	256		10K-1M	10000	1000000				400	100	100000	50	15		104.08	1294.02	1398.1	3.23505	3339.13		0.3467		12.645	8.78836	281.048	280.048
	r4.4xlarge	16	256		10K-1M	10000	1000000				800	100	100000	50	15		104.748	2610.11	2714.86	3.26264	3367.39		0.3262		12.625	8.79104	281.079	280.079
	r4.4xlarge	16	256		10K-1M	10000	1000000				1600	100	100000	50	15		104.789	5218.47	5323.26	3.26154	3366.33		0.3138		12.6244	8.79212	281.049	280.049
	r4.4xlarge	16	256		10K-1M	10000	1000000		E4 The Effect of Batch Size rbs (-rbs)		500	10	100000	50	15		104.631	1781.84	1886.47	3.56369	3668.32		0.3438		12.634	8.79082	281.236	280.236
	r4.4xlarge	16	256		10K-1M	10000	1000000				500	50	100000	50	15		105.232	1627.4	1732.64	3.25481	3360.04		0.3426		12.66	8.79149	281.184	280.184
	r4.4xlarge	16	256		10K-1M	10000	1000000				500	100	100000	50	15		104.552	1625.55	1730.11	3.25111	3355.66		0.3463		12.622	8.78763	280.722	279.722
	r4.4xlarge	16	256		10K-1M	10000	1000000				500	500	100000	50	15		105.018	1749.92	1854.94	3.49984	3604.86		0.3414		12.632	8.78773	280.762	279.762
	r4.4xlarge	16	256		10K-1M	10000	1000000		E5 The Effect of mTry (-rmt)		500	100	10	50	15		104.739	252.433	357.172	0.504866	609.605		0.5014		13.58	9.08818	323.452	322.452
	r4.4xlarge	16	256		10K-1M	10000	1000000				500	100	50	50	15		105.212	255.211	360.423	0.510422	615.634		0.501		13.618	9.11404	326.634	325.634
	r4.4xlarge	16	256		10K-1M	10000	1000000				500	100	100	50	15		104.722	263.787	368.509	0.527574	632.296		0.5017		13.646	9.12084	328.242	327.242
	r4.4xlarge	16	256		10K-1M	10000	1000000				500	100	500	50	15		105.463	274.602	380.065	0.549204	654.667		0.4937		13.538	9.09892	324.068	323.068
	r4.4xlarge	16	256		10K-1M	10000	1000000				500	100	1000	50	15		104.015	280.001	384.016	0.560002	664.017		0.4911		13.452	9.07235	320.002	319.002
	r4.4xlarge	16	256		10K-1M	10000	1000000				500	100	5000	50	15		106.77	334.259	441.029	0.668518	775.288		0.4635		13.246	8.98996	307.778	306.778
	r4.4xlarge	16	256		10K-1M	10000	1000000				500	100	10000	50	15		105.047	395.581	500.628	0.791162	896.209		0.4408		13.072	8.94843	301.97	300.97
	r4.4xlarge	16	256		1K-10K	1000	10000		E6 The Effect of Dataset Size nS & nV		500	100	1000	50	15		11.944	29.204	41.148	0.058408	70.352		0.394		7.852	5.47037	32.2	31.2
	r4.4xlarge	16	256		1K-100K	1000	100000				500	100	10000	50	15		15.815	37.198	53.013	0.074396	90.211		0.485		7.502	5.35645	30.422	29.422
	r4.4xlarge	16	256		1K-1M	1000	1000000				500	100	100000	50	15		18.612	129.283	147.895	0.258566	277.178		0.471		7.158	5.22222	28.548	27.548
	r4.4xlarge	16	256		1K-10M	1000	10000000				500	100	1000000	50	15		89.023	995.206	1084.23	1.99041	2079.43		0.511		6.826	5.0959	26.946	25.946
	r4.4xlarge	16	256		1K-100M	1000	100000000				100	10	10000000	50	15		788.584	2124.87	2913.46	21.2487	22037.3		0.493		6.62	4.99416	25.67	24.67
	r4.4xlarge	16	256		10K-10K	10000	10000				100	10	1000	50	15		12.339	73.782	86.121	0.73782	750.159		0.3727		13.41	9.02739	313.96	312.96
	r4.4xlarge	16	256		10K-100K	10000	100000				100	10	10000	50	15		20.487	98.097	118.584	0.98097	1001.46		0.3841		13.11	8.91466	297.85	296.85
	r4.4xlarge	16	256		10K-1M	10000	1000000				100	10	100000	50	15		104.359	351.064	455.423	3.51064	3615		0.4056		12.69	8.79229	281.02	280.02
	r4.4xlarge	16	256		10K-10M	10000	10000000				100	10	1000000	50	15		971.774	3215.6	4187.37	32.156	33127.7		0.4053		12.23	8.6623	264.32	263.32
	r4.4xlarge	16	256		10K-100M	10000	100000000				20	20	10000000	50	15		9929.3	8571.32	18500.6	428.566	438495		0.4623		12.4	8.57311	250.3	249.3
	r4.4xlarge	16	256		100K-10K	100000	10000				20	10	1000	50	15		26.686	102.834	129.52	5.1417	5168.39		0.37148		15	12.398	2927.15	2926.15
	r4.4xlarge	16	256		100K-100K	100000	100000				20	10	10000	50	15		146.012	179.031	325.043	8.95155	9097.56		0.39629		15	12.3316	2811.7	2810.7
	r4.4xlarge	16	256		100K-1M	100000	1000000				100	10	100000	50	15		1354.37	5067.72	6422.08	50.6772	52031.5		0.32085		15	12.2127	2650.77	2649.77
	r4.4xlarge	16	256		100K-10M	100000	10000000				20	20	1000000	50	15		14358.7	12192.2	26551	609.611	623969		0.34074		15	12.1293	2521.4	2520.4
	r4.4xlarge	1	16		10K-1M	10000	1000000		E7 The Effect of Number of vCPU		1000	100	100000	50	15		1143.1	54902.3	56045.4	54.9023	56045.4		0.3208		12.645	8.75761	280.428	279.378
	r4.4xlarge	2	32		10K-1M	10000	1000000				1000	100	100000	50	15		586.983	24309.1	24896.1	24.3091	24896.1		0.3253		12.625	8.78761	280.478	279.478
	r4.4xlarge	4	64		10K-1M	10000	1000000				1000	100	100000	50	15		322.621	11637.1	11959.8	11.6371	11959.8		0.3232		12.641	8.78913	280.744	279.744
	r4.4xlarge	8	128		10K-1M	10000	1000000				1000	100	100000	50	15		222.154	5827.71	6049.86	5.82771	6049.86		0.3247		12.673	8.79108	280.965	279.965
	r4.4xlarge	16	256		10K-1M	10000	1000000				1000	100	100000	50	15		106.519	3237.64	3344.16	3.23764	3344.16		0.3212		12.635	8.7889	281.212	280.212
	r4.4xlarge	32	512		10K-1M	10000	1000000				1000	100	100000	50	15		61.343	1804.07	1865.41	1.80407	1865.41		0.3249		12.624	8.78752	280.531	279.531
	r4.4xlarge	64	1024		10K-1M	10000	1000000				1000	100	100000	50	15		38.526	1201.31	1239.84	1.20131	1239.84		0.319		12.668	8.7918	281.19	280.19
	r4.4xlarge	16	256		10K-10M	10000	10000000		E8 The Effect of Number of vCPU (Larger Dataset)		1000	100	1000000	50	15		1008.85	32484.8	33493.7	32.4848	33493.7		0.3151		12.337	8.66444	264.504	263.504
	r4.4xlarge	32	512		10K-10M	10000	10000000				1000	100	1000000	50	15		487.903	15808.7	16296.6	15.8087	16296.6		0.3197		12.304	8.66501	264.473	263.473
	r4.4xlarge	64	1024		10K-10M	10000	10000000				1000	100	1000000	50	15		275.169	7693.97	7969.14	7.69397	7969.14		0.3254		12.338	8.66687	264.585	263.585
	r4.2xlarge	32	256		10K-1M	10000	1000000		E9		1000	100	100000	50	15		99.947	3552.84	3652.79	3.55284	3652.79		0.3212		12.635	8.7889	281.212	280.212
	r4.4xlarge	16	256		10K-1M	10000	1000000		The Effect of		1000	100	100000	50	15		105.236	3245.7	3350.94	3.2457	3350.94		0.3212		12.635	8.7889	281.212	280.212
	r4.8xlarge	8	256		10K-1M	10000	1000000		Instance Type		1000	100	100000	50	15		126.162	3757.41	3883.57	3.75741	3883.57		0.3212		12.635	8.7889	281.212	280.212

## Sheet: VS-LR Exact Variants
	Subset	Phenotype	Number of Truth Variants	Number of Ranked Variants	Top	Number of Truth-Variant Listed in the Top Ranked-Variants							The number of truth-variants detected in the top t, 2t, 5t, and 10t ranked-variants of the VariantSpark (VS) and the Logistic-Regression (LR) processing different phenotype and different subset for three replicate of the experiment. Note we did not process the 80M dataset with VariantSpark in the second and third replicate of the experiment. Thus no results are provided. Also, we lost the Variant…
						First Replicate		Second Replicate		Third Replicate
						VS	LR	VS	LR	VS	LR
	80M	PIL	5	5	t		1		2		3
	80M	PIL	5	10	2t		1		3		3
	80M	PIL	5	25	5t		1		3		3
	80M	PIL	5	50	10t		1		5		3
	80M	PIM	50	50	t	3	11		16		5
	80M	PIM	50	100	2t	5	18		20		9
	80M	PIM	50	250	5t	11	27		23		17
	80M	PIM	50	500	10t	13	29		28		23
	80M	PIH	500	500	t	0	3		1		2
	80M	PIH	500	1000	2t	1	5		1		3
	80M	PIH	500	2500	5t	1	8		4		5
	80M	PIH	500	5000	10t	3	12		4		8
	80M	PEL	28	28	t	11	5		5		7
	80M	PEL	28	56	2t	13	6		8		9
	80M	PEL	28	140	5t	19	7		10		11
	80M	PEL	28	280	10t	19	13		13		13
	80M	PEM	280	280	t	2	1		1		1
	80M	PEM	280	560	2t	3	1		1		2
	80M	PEM	280	1400	5t	5	3		2		2
	80M	PEM	280	2800	10t	6	5		5		2
	80M	PEH	700	700	t	2	0		0		0
	80M	PEH	700	1400	2t	3	0		1		0
	80M	PEH	700	3500	5t	4	2		1		0
	80M	PEH	700	7000	10t	4	4		2		0
	80M	PXL	26	26	t	9	3		3		4
	80M	PXL	26	52	2t	12	3		8		6
	80M	PXL	26	130	5t	17	4		10		7
	80M	PXL	26	260	10t	20	7		12		10
	80M	PXM	253	253	t	11	8		6		10
	80M	PXM	253	506	2t	12	9		7		10
	80M	PXM	253	1265	5t	13	10		9		13
	80M	PXM	253	2530	10t	13	14		9		13
	80M	PXH	2501	2501	t	0	3		3		0
	80M	PXH	2501	5002	2t	0	4		4		0
	80M	PXH	2501	12505	5t	3	4		7		2
	80M	PXH	2501	25010	10t	12	9		11		6
	5M	PIL	5	5	t	0	0	0	0	0	0
	5M	PIL	5	10	2t	0	0	0	0	0	0
	5M	PIL	5	25	5t	0	0	0	0	0	0
	5M	PIL	5	50	10t	0	0	0	0	0	0
	5M	PIM	50	50	t	1	3	2	2	0	1
	5M	PIM	50	100	2t	1	3	2	2	0	1
	5M	PIM	50	250	5t	3	3	2	2	0	1
	5M	PIM	50	500	10t	4	3	2	2	0	1
	5M	PIH	500	500	t	0	1	0	1	0	0
	5M	PIH	500	1000	2t	0	1	0	3	0	1
	5M	PIH	500	2500	5t	1	1	1	3	0	1
	5M	PIH	500	5000	10t	1	4	1	4	0	1
	5M	PEL	28	28	t	4	4	1	1	1	2
	5M	PEL	28	56	2t	4	4	1	1	2	2
	5M	PEL	28	140	5t	4	4	1	1	2	2
	5M	PEL	28	280	10t	4	4	1	1	2	2
	5M	PEM	280	280	t	0	0	0	0	1	0
	5M	PEM	280	560	2t	0	0	0	0	1	1
	5M	PEM	280	1400	5t	1	0	0	1	2	2
	5M	PEM	280	2800	10t	1	0	1	1	3	3
	5M	PEH	700	700	t	1	0	0	0	0	0
	5M	PEH	700	1400	2t	1	0	0	0	0	0
	5M	PEH	700	3500	5t	1	0	1	0	0	0
	5M	PEH	700	7000	10t	1	0	2	0	0	1
	5M	PXL	26	26	t	2	1	1	2	1	1
	5M	PXL	26	52	2t	2	1	2	2	1	1
	5M	PXL	26	130	5t	2	2	2	2	1	1
	5M	PXL	26	260	10t	2	2	2	2	1	1
	5M	PXM	253	253	t	3	2	1	1	2	0
	5M	PXM	253	506	2t	4	2	1	1	2	2
	5M	PXM	253	1265	5t	4	2	1	1	3	3
	5M	PXM	253	2530	10t	4	2	2	1	3	3
	5M	PXH	2501	2501	t	2	0	5	1	3	1
	5M	PXH	2501	5002	2t	4	0	5	2	3	2
	5M	PXH	2501	12505	5t	6	4	8	3	7	5
	5M	PXH	2501	25010	10t	10	5	19	6	11	6
	500K	PIL	5	5	t	0	0	0	0	0	0
	500K	PIL	5	10	2t	0	0	0	0	0	0
	500K	PIL	5	25	5t	0	0	0	0	0	0
	500K	PIL	5	50	10t	0	0	0	0	0	0
	500K	PIM	50	50	t	0	0	0	0	0	0
	500K	PIM	50	100	2t	0	0	0	0	0	0
	500K	PIM	50	250	5t	0	0	0	0	0	0
	500K	PIM	50	500	10t	0	0	0	0	1	0
	500K	PIH	500	500	t	0	0	1	1	0	0
	500K	PIH	500	1000	2t	1	0	1	1	0	0
	500K	PIH	500	2500	5t	1	1	2	1	0	0
	500K	PIH	500	5000	10t	1	1	2	1	0	0
	500K	PEL	28	28	t	0	0	0	0	1	1
	500K	PEL	28	56	2t	0	0	0	0	1	1
	500K	PEL	28	140	5t	0	0	0	0	1	1
	500K	PEL	28	280	10t	0	0	0	0	1	1
	500K	PEM	280	280	t	0	0	0	0	0	0
	500K	PEM	280	560	2t	0	0	0	0	0	0
	500K	PEM	280	1400	5t	0	0	0	0	0	0
	500K	PEM	280	2800	10t	0	0	0	0	0	0
	500K	PEH	700	700	t	1	0	0	0	0	0
	500K	PEH	700	1400	2t	1	1	0	0	0	0
	500K	PEH	700	3500	5t	1	1	1	0	1	0
	500K	PEH	700	7000	10t	1	1	1	0	1	1
	500K	PXL	26	26	t	0	0	0	0	0	0
	500K	PXL	26	52	2t	0	0	0	0	0	0
	500K	PXL	26	130	5t	0	0	0	0	0	0
	500K	PXL	26	260	10t	0	0	0	0	0	0
	500K	PXM	253	253	t	2	1	0	0	0	0
	500K	PXM	253	506	2t	2	1	0	0	0	0
	500K	PXM	253	1265	5t	2	1	0	0	0	0
	500K	PXM	253	2530	10t	2	1	0	0	0	0
	500K	PXH	2501	2501	t	1	1	1	0	0	0
	500K	PXH	2501	5002	2t	4	1	1	0	2	0
	500K	PXH	2501	12505	5t	7	3	5	1	5	3
	500K	PXH	2501	25010	10t	11	5	6	1	6	3
	5M-T	PIL	5	5	t	5	1	5	5	5	3
	5M-T	PIL	5	10	2t	5	2	5	5	5	3
	5M-T	PIL	5	25	5t	5	3	5	5	5	4
	5M-T	PIL	5	50	10t	5	4	5	5	5	4
	5M-T	PIM	50	50	t	9	29	30	28	5	22
	5M-T	PIM	50	100	2t	15	31	36	30	10	29
	5M-T	PIM	50	250	5t	25	31	38	32	15	30
	5M-T	PIM	50	500	10t	26	31	39	32	18	31
	5M-T	PIH	500	500	t	2	16	9	6	8	12
	5M-T	PIH	500	1000	2t	7	21	19	12	16	15
	5M-T	PIH	500	2500	5t	15	33	30	20	25	23
	5M-T	PIH	500	5000	10t	24	50	47	32	34	39
	5M-T	PEL	28	28	t	17	13	12	13	12	13
	5M-T	PEL	28	56	2t	21	15	16	13	14	15
	5M-T	PEL	28	140	5t	21	18	18	15	17	18
	5M-T	PEL	28	280	10t	21	18	22	16	18	19
	5M-T	PEM	280	280	t	14	6	8	7	3	4
	5M-T	PEM	280	560	2t	16	9	14	11	5	7
	5M-T	PEM	280	1400	5t	22	16	19	18	12	12
	5M-T	PEM	280	2800	10t	24	20	26	23	13	16
	5M-T	PEH	700	700	t	12	6	10	2	4	0
	5M-T	PEH	700	1400	2t	17	10	17	4	10	0
	5M-T	PEH	700	3500	5t	30	13	23	12	12	9
	5M-T	PEH	700	7000	10t	36	23	38	24	24	12
	5M-T	PXL	26	26	t	15	6	16	12	14	11
	5M-T	PXL	26	52	2t	18	14	20	13	16	11
	5M-T	PXL	26	130	5t	20	17	20	14	18	11
	5M-T	PXL	26	260	10t	21	17	21	14	18	11
	5M-T	PXM	253	253	t	26	16	7	10	22	16
	5M-T	PXM	253	506	2t	28	20	12	14	24	20
	5M-T	PXM	253	1265	5t	32	25	17	18	28	22
	5M-T	PXM	253	2530	10t	40	30	22	23	30	27
	5M-T	PXH	2501	2501	t	26	16	30	14	23	8
	5M-T	PXH	2501	5002	2t	35	29	53	32	39	25
	5M-T	PXH	2501	12505	5t	72	55	114	62	90	54
	5M-T	PXH	2501	25010	10t	147	95	181	111	170	98
	500K-T	PIL	5	5	t	5	3	5	5	5	4
	500K-T	PIL	5	10	2t	5	5	5	5	5	4
	500K-T	PIL	5	25	5t	5	5	5	5	5	4
	500K-T	PIL	5	50	10t	5	5	5	5	5	4
	500K-T	PIM	50	50	t	21	31	35	32	10	30
	500K-T	PIM	50	100	2t	25	31	40	32	18	31
	500K-T	PIM	50	250	5t	35	33	43	34	25	31
	500K-T	PIM	50	500	10t	36	34	43	34	27	31
	500K-T	PIH	500	500	t	28	46	49	29	34	34
	500K-T	PIH	500	1000	2t	48	59	70	39	51	56
	500K-T	PIH	500	2500	5t	80	86	104	84	85	90
	500K-T	PIH	500	5000	10t	110	112	138	111	135	124
	500K-T	PEL	28	28	t	21	17	16	15	15	18
	500K-T	PEL	28	56	2t	22	18	21	18	17	19
	500K-T	PEL	28	140	5t	22	19	23	19	23	19
	500K-T	PEL	28	280	10t	22	20	26	20	23	21
	500K-T	PEM	280	280	t	31	19	29	20	22	15
	500K-T	PEM	280	560	2t	44	24	38	25	32	20
	500K-T	PEM	280	1400	5t	59	39	55	39	48	32
	500K-T	PEM	280	2800	10t	82	59	72	54	64	42
	500K-T	PEH	700	700	t	43	19	30	20	25	11
	500K-T	PEH	700	1400	2t	59	36	57	31	47	19
	500K-T	PEH	700	3500	5t	93	63	102	66	83	55
	500K-T	PEH	700	7000	10t	146	97	155	97	132	86
	500K-T	PXL	26	26	t	17	16	18	14	17	11
	500K-T	PXL	26	52	2t	20	17	20	14	17	12
	500K-T	PXL	26	130	5t	22	19	21	15	17	15
	500K-T	PXL	26	260	10t	23	19	22	15	17	15
	500K-T	PXM	253	253	t	43	29	22	22	45	24
	500K-T	PXM	253	506	2t	56	38	25	24	53	38
	500K-T	PXM	253	1265	5t	64	56	42	34	63	49
	500K-T	PXM	253	2530	10t	78	66	58	56	77	59
	500K-T	PXH	2501	2501	t	127	82	170	104	149	83
	500K-T	PXH	2501	5002	2t	235	141	302	163	303	147
	500K-T	PXH	2501	12505	5t	528	288	657	334	608	291
	500K-T	PXH	2501	25010	10t	943	480	1049	513	1039	457

## Sheet: VS-LR Exclusive Variants
	subset	Pheno	Exclusively Detected Variants							The number of exclusively detected truth-variants comparing VariantSpark (VS) with Logistic-Regression (LR) for different phenotypes and three replicate of the experiment. Note we did not process the 80M dataset with VariantSpark in the second and third replicate of the experiment. Thus no results are provided. Also, we lost the VariantSpark ranked-list for the PIL phenotype and 80M dataset in th…
			First Replicate		Second Replicate		Third Replicate
			VS	LR	VS	LR	VS	LR
	1KG-80M	PIL
	1KG-80M	PIM	0	14
	1KG-80M	PIH	8	7
	1KG-80M	PEL	6	0
	1KG-80M	PEM	4	4
	1KG-80M	PEH	12	4
	1KG-80M	PXL	13	0
	1KG-80M	PXM	9	4
	1KG-80M	PXH	73	16
	1KG-5M	PIL	0	0	0	0	0	0
	1KG-5M	PIM	1	5	1	0	0	4
	1KG-5M	PIH	1	7	8	4	4	4
	1KG-5M	PEL	0	0	3	0	0	0
	1KG-5M	PEM	5	1	4	4	4	1
	1KG-5M	PEH	9	5	10	2	8	6
	1KG-5M	PXL	1	1	0	0	1	0
	1KG-5M	PXM	5	0	4	2	4	2
	1KG-5M	PXH	61	18	84	13	64	14
	1KG-500K	PIL	0	0	0	0	0	0
	1KG-500K	PIM	0	0	0	0	1	0
	1KG-500K	PIH	3	1	4	1	0	2
	1KG-500K	PEL	0	0	0	0	0	0
	1KG-500K	PEM	1	2	3	0	1	0
	1KG-500K	PEH	7	2	6	1	5	1
	1KG-500K	PXL	0	0	0	0	1	0
	1KG-500K	PXM	2	1	0	0	1	1
	1KG-500K	PXH	43	7	46	5	38	4
	1KG-5M-T	PIL	1	0	0	0	1	0
	1KG-5M-T	PIM	1	6	7	0	0	12
	1KG-5M-T	PIH	11	34	41	19	26	29
	1KG-5M-T	PEL	3	0	6	0	0	1
	1KG-5M-T	PEM	16	11	14	10	10	9
	1KG-5M-T	PEH	28	15	39	15	35	9
	1KG-5M-T	PXL	5	1	7	0	7	0
	1KG-5M-T	PXM	19	7	10	9	11	9
	1KG-5M-T	PXH	164	63	183	63	181	66
	1KG-500K-T	PIL	0	0	0	0	1	0
	1KG-500K-T	PIM	4	2	9	0	0	4
	1KG-500K-T	PIH	51	48	68	37	59	48
	1KG-500K-T	PEL	2	0	6	0	3	1
	1KG-500K-T	PEM	36	13	37	17	34	12
	1KG-500K-T	PEH	99	41	100	40	98	48
	1KG-500K-T	PXL	4	0	7	0	2	0
	1KG-500K-T	PXM	24	12	22	20	30	12
	1KG-500K-T	PXH	684	209	719	179	743	138

## Sheet: Subset Gain & Loss Top 10t
	Phenotype	Subset	Gain	Loss		The number of exclusively detected truth-variants by the subset (Gain) and by the full 80M dataset (Loss) for different phenotypes (first replicate of the experiment). Exclusively detected truth-variants are counted by comparing the VariantSpark ranked-variants for subsets and the full dataset. Note that we lost the VariantSpark ranked-list for the PIL phenotype and 80M dataset in the first repli…
	PIL	500K-T
	PIL	500K
	PIL	5M
	PIL	5M-T
	PIM	500K-T	21	0
	PIM	500K	0	15
	PIM	5M	3	7
	PIM	5M-T	11	0
	PIH	500K-T	96	3
	PIH	500K	4	12
	PIH	5M	2	11
	PIH	5M-T	18	6
	PEL	500K-T	3	0
	PEL	500K	0	17
	PEL	5M	0	8
	PEL	5M-T	2	0
	PEM	500K-T	70	1
	PEM	500K	1	8
	PEM	5M	5	5
	PEM	5M-T	20	3
	PEH	500K-T	142	6
	PEH	500K	8	10
	PEH	5M	7	8
	PEH	5M-T	36	9
	PXL	500K-T	3	0
	PXL	500K	1	16
	PXL	5M	0	9
	PXL	5M-T	1	0
	PXM	500K-T	56	1
	PXM	500K	2	16
	PXM	5M	4	12
	PXM	5M-T	22	2
	PXH	500K-T	849	40
	PXH	500K	53	61
	PXH	5M	55	57
	PXH	5M-T	164	49

## Sheet: Prediction VS Association 
	Subset	Replica	Phenotype	OOB	FD
	500K	1	PIL	0.378195	0
	500K	1	PIM	0.376997	0
	500K	1	PIH	0.380591	0.002
	500K	1	PEL	0.467252	0
	500K	1	PEM	0.495208	0
	500K	1	PEH	0.446086	0.00142857
	500K	1	PXL	0.402556	0
	500K	1	PXM	0.475639	0.00790514
	500K	1	PXH	0.38139	0.00439824
	500K	2	PIL	0.409744	0
	500K	2	PIM	0.458067	0
	500K	2	PIH	0.428514	0.004
	500K	2	PEL	0.403355	0		Correlation between OOB and fraction of truth-variants detected in the top 10t ranked variants (FD) of variant Spark where t is the number of truth-variants.
	500K	2	PEM	0.486422	0
	500K	2	PEH	0.467252	0.00142857
	500K	2	PXL	0.408946	0
	500K	2	PXM	0.403355	0
	500K	2	PXH	0.4377	0.00239904
	500K	3	PIL	0.468051	0
	500K	3	PIM	0.329073	0.02
	500K	3	PIH	0.389377	0
	500K	3	PEL	0.390176	0.0357143
	500K	3	PEM	0.449281	0
	500K	3	PEH	0.426118	0.00142857
	500K	3	PXL	0.47484	0
	500K	3	PXM	0.496805	0
	500K	3	PXH	0.445288	0.00239904
	500K-T	1	PIL	0.134185	1
	500K-T	1	PIM	0.361422	0.72
	500K-T	1	PIH	0.386581	0.22
	500K-T	1	PEL	0.224042	0.785714
	500K-T	1	PEM	0.48123	0.292857
	500K-T	1	PEH	0.451677	0.208571
	500K-T	1	PXL	0.21845	0.884615
	500K-T	1	PXM	0.452875	0.3083
	500K-T	1	PXH	0.382987	0.377049
	500K-T	2	PIL	0.0926518	1
	500K-T	2	PIM	0.28754	0.86
	500K-T	2	PIH	0.430112	0.276
	500K-T	2	PEL	0.232428	0.928571
	500K-T	2	PEM	0.476438	0.257143
	500K-T	2	PEH	0.460064	0.221429
	500K-T	2	PXL	0.208067	0.846154
	500K-T	2	PXM	0.398562	0.229249
	500K-T	2	PXH	0.444888	0.419432
	500K-T	3	PIL	0.109425	1
	500K-T	3	PIM	0.313099	0.54
	500K-T	3	PIH	0.38778	0.27
	500K-T	3	PEL	0.251597	0.821429
	500K-T	3	PEM	0.444888	0.228571
	500K-T	3	PEH	0.429313	0.188571
	500K-T	3	PXL	0.193291	0.653846
	500K-T	3	PXM	0.441693	0.304348
	500K-T	3	PXH	0.452077	0.415434
	5M	1	PIL	0.326677	0
	5M	1	PIM	0.373403	0.08
	5M	1	PIH	0.383786	0.002
	5M	1	PEL	0.303514	0.142857
	5M	1	PEM	0.482029	0.00357143
	5M	1	PEH	0.450479	0.00142857
	5M	1	PXL	0.334265	0.0769231
	5M	1	PXM	0.472843	0.0158103
	5M	1	PXH	0.38099	0.0039984
	5M	2	PIL	0.36222	0
	5M	2	PIM	0.446086	0.04
	5M	2	PIH	0.430911	0.002
	5M	2	PEL	0.399361	0.0357143
	5M	2	PEM	0.490815	0.00357143
	5M	2	PEH	0.480431	0.00285714
	5M	2	PXL	0.322284	0.0769231
	5M	2	PXM	0.396565	0.00790514
	5M	2	PXH	0.448482	0.00759696
	5M	3	PIL	0.365415	0
	5M	3	PIM	0.329872	0
	5M	3	PIH	0.390176	0
	5M	3	PEL	0.355032	0.0714286
	5M	3	PEM	0.435703	0.0107143
	5M	3	PEH	0.427716	0
	5M	3	PXL	0.332268	0.0384615
	5M	3	PXM	0.500799	0.0118577
	5M	3	PXH	0.448882	0.00439824
	5M-T	1	PIL	0.130192	1
	5M-T	1	PIM	0.370607	0.52
	5M-T	1	PIH	0.377796	0.048
	5M-T	1	PEL	0.228834	0.75
	5M-T	1	PEM	0.490815	0.0857143
	5M-T	1	PEH	0.455671	0.0514286
	5M-T	1	PXL	0.222843	0.807692
	5M-T	1	PXM	0.452875	0.158103
	5M-T	1	PXH	0.383387	0.0587765
	5M-T	2	PIL	0.109824	1
	5M-T	2	PIM	0.307508	0.78
	5M-T	2	PIH	0.43131	0.094
	5M-T	2	PEL	0.265176	0.785714
	5M-T	2	PEM	0.479633	0.0928571
	5M-T	2	PEH	0.480431	0.0542857
	5M-T	2	PXL	0.21845	0.807692
	5M-T	2	PXM	0.394169	0.0869565
	5M-T	2	PXH	0.448882	0.0723711
	5M-T	3	PIL	0.133786	1
	5M-T	3	PIM	0.319489	0.36
	5M-T	3	PIH	0.386981	0.068
	5M-T	3	PEL	0.269968	0.642857
	5M-T	3	PEM	0.45008	0.0464286
	5M-T	3	PEH	0.434904	0.0342857
	5M-T	3	PXL	0.198482	0.692308
	5M-T	3	PXM	0.462061	0.118577
	5M-T	3	PXH	0.454872	0.0679728
	80M	1	PIL
	80M	1	PIM	0.374201	0.26
	80M	1	PIH	0.388978	0.006
	80M	1	PEL	0.243211	0.678571
	80M	1	PEM	0.477636	0.0214286
	80M	1	PEH	0.447284	0.00571429
	80M	1	PXL	0.230032	0.769231
	80M	1	PXM	0.467652	0.0513834
	80M	1	PXH	0.38099	0.00479808
